# Supplementary material for: Integration of Lipidomics and Transcriptomics Reveals Reprogramming of the Lipid Metabolism and Composition in Clear Cell Renal Cell Carcinoma
Source: Metabolites. 2020 Dec 13;10(12):509. doi: 10.3390/metabo10120509 (PMC7763669; doi:10.3390/metabo10120509)
Supplement: Supplementary file 1 [file metabolites-10-00509-s001.zip]

Archive with 14 entries (13 files):
- supplementary files/
- supplementary files/Table S5.docx
- __MACOSX/supplementary files/._Table S5.docx
- supplementary files/Table S4.docx
- __MACOSX/supplementary files/._Table S4.docx
- supplementary files/Table S3.docx
- __MACOSX/supplementary files/._Table S3.docx
- supplementary files/Table S2.docx
- __MACOSX/supplementary files/._Table S2.docx
- supplementary files/Table S1.docx
- __MACOSX/supplementary files/._Table S1.docx
- supplementary files/Figure S1.tif
- supplementary files/Figure S1.docx
- __MACOSX/supplementary files/._Figure S1.docx
